# Supplementary material for: The LHT Gene Family in Rice: Molecular Characterization, Transport Functions and Expression Analysis
Source: Plants (Basel). 2023 Feb 12;12(4):817. doi: 10.3390/plants12040817 (PMC9958582; doi:10.3390/plants12040817)
Supplement: Supplementary file 1 [file plants-12-00817-s001.zip]

Archive with 1 entries (1 files):
- plants-2056511-supplementary.pdf
